# Supplementary material for: Rapid Detection and Quick Characterization of African Swine Fever Virus Using the VolTRAX Automated Library Preparation Platform
Source: Viruses. 2024 May 5;16(5):731. doi: 10.3390/v16050731 (PMC11125638; doi:10.3390/v16050731)
Supplement: Supplementary file 1 [file viruses-16-00731-s001.zip]

Archive with 1 entries (1 files):
- viruses-2898362-supplementary.xlsx
