# Supplementary material for: Rapid Detection and Quick Characterization of African Swine Fever Virus Using the VolTRAX Automated Library Preparation Platform
Source: Viruses. 2024 May 5;16(5):731. doi: 10.3390/v16050731 (PMC11125638; doi:10.3390/v16050731)
Supplement: Supplementary file 1 [file viruses-16-00731-s001.zip › viruses-2898362-supplementary.xlsx]

## Sheet: Table S1
AM712239.1	AM712239.1_ASFV_GenotypeI_Benin_Benin/1997
AM712240.1	AM712240.1_ASFV_GenotypeI_Portugal_OURT/1998
AY261360.1	AY261360.1_ASFV_GenotypeX_Kenya_Kenya/1950
AY261361.1	AY261361.1_ASFV_GenotypeVIII_Malawi_LIL/1983
AY261362.1	AY261362.1_ASFV_GenotypeI_South-Africa_MGR/Mkuzi/1979
AY261363.1	AY261363.1_ASFV_GenotypeXX_South-Africa_KNP/Pretoriuskop/1996
AY261364.1	AY261364.1_ASFV_GenotypeV_Malawi_Tengani/1962
AY261365.1	AY261365.1_ASFV_GenotypeIII_South-Africa_Warmbaths/1987
AY261366.1	AY261366.1_ASFV_GenotypeIV_Namibia_Warthog/1980
FN557520.1	FN557520.1_ASFV_GenotypeI_Spain_E75/1975
FR682468.1	FR682468.1_ASFV_GenotypeII_Russia_Georgia/2007/1
KJ747406.1	KJ747406.1_ASFV_GenotypeII_Russia_Kashino/2013
KM102979.1	KM102979.1_ASFV_GenotypeI_Italy_OG10/26544/2010
KM111294.1	KM111294.1_ASFV_GenotypeX_Kenya_Tk1/2005
KM111295.1	KM111295.1_ASFV_GenotypeIX_Kenya_Bus/2006
KM262844.1	KM262844.1_ASFV_GenotypeI_Portugal_L60/1960
KM262845.1	KM262845.1_ASFV_GenotypeI_Portugal_NHV/1968
KP055815.1	KP055815.1_ASFV_GenotypeI_Spain_BA71/1971
KP843857.1	KP843857.1_ASFV_GenotypeII_Russia_Odintsovo/2014
KX354450.1	KX354450.1_ASFV_GenotypeI_Italy_47/Ss/2008
LS478113.1	LS478113.1_ASFV_GenotypeII_Estonia_Estonia/2014
MG939583.1	MG939583.1_ASFV_GenotypeII_Poland_Pol16/20186/o7/2016
MG939584.1	MG939584.1_ASFV_GenotypeII_Poland_Pol16/20538/o9/2016
MG939585.1	MG939585.1_ASFV_GenotypeII_Poland_Pol16/20540/o10/2016
MG939586.1	MG939586.1_ASFV_GenotypeII_Poland_Pol16/29413/o23/2016
MG939587.1	MG939587.1_ASFV_GenotypeII_Poland_Pol17/03029/C201/2017
MG939588.1	MG939588.1_ASFV_GenotypeII_Poland_Pol17/04461/C210/2017
MG939589.1	MG939589.1_ASFV_GenotypeII_Poland_Pol17/05838/C220/2017
MH025916.1	MH025916.1_ASFV_GenotypeIX_Uganda_R8/2015
MH025917.1	MH025917.1_ASFV_GenotypeIX_Uganda_R7/2015
MH025918.1	MH025918.1_ASFV_GenotypeIX_Uganda_R25/2015
MH025919.1	MH025919.1_ASFV_GenotypeIX_Uganda_N10/2015
MH025920.1	MH025920.1_ASFV_GenotypeIX_Uganda_R35/2015
MH681419.1	MH681419.1_ASFV_GenotypeII_Poland_Podlaskie/2015
MH766894.1	MH766894.1_ASFV_GenotypeII_China_SY18/2018
MK128995.1	MK128995.1_ASFV_GenotypeII_China_Anhui/XCGQ/2018
MK333180.1	MK333180.1_ASFV_GenotypeII_China_HLJ/2018
MK333181.1	MK333181.1_ASFV_GenotypeII_China_LN/2018
MK543947.1	MK543947.1_ASFV_GenotypeII_Belgium_Etalle/2018
MK628478.1	MK628478.1_ASFV_GenotypeII_Lithuania_LT14/2014
MK645909.1	MK645909.1_ASFV_GenotypeII_China_BS01/2018
MN194591.1	MN194591.1_ASFV_GenotypeII_Ukraine_Kyiv/2014
MN318203.1	MN318203.1_ASFV_GenotypeI_Zambia_LIV/1983
MN336500.1	MN336500.1_ASFV_GenotypeXXII_South-Africa_RSA-2/2008
MN394630.1	MN394630.1_ASFV_GenotypeVIII_South-Africa_SPEC-57/1985
